# Supplementary material for: Genome-Wide Association Study Identifying Candidate Genes Influencing Important Agronomic Traits of Flax (Linum usitatissimum L.) Using SLAF-seq
Source: Front Plant Sci. 2018 Jan 9;8:2232. doi: 10.3389/fpls.2017.02232 (PMC5767239; doi:10.3389/fpls.2017.02232)
Supplement: Supplementary file 1 [file Table1.XLSX]

## Sheet: Sheet1
Table S1. The information of 224 flax accessions
Accession number	Country of origin	Purpose
Lu1	Poland	Fiber
Lu2	Poland	Oil-Fiber Dual-Purpose
Lu3	Poland	Fiber
Lu4	Poland	Oil-Fiber Dual-Purpose
Lu5	Poland	Oil-Fiber Dual-Purpose
Lu6	Poland	Fiber
Lu7	Poland	Oil
Lu8	Poland	Oil-Fiber Dual-Purpose
Lu9	China	Fiber
Lu10	China	Oil
Lu11	China	Oil-Fiber Dual-Purpose
Lu12	China	Oil-Fiber Dual-Purpose
Lu13	China	Oil
Lu14	China	Oil-Fiber Dual-Purpose
Lu15	China	Oil-Fiber Dual-Purpose
Lu16	China	Oil-Fiber Dual-Purpose
Lu17	China	Oil-Fiber Dual-Purpose
Lu18	China	Oil
Lu19	China	Oil
Lu20	China	Oil
Lu21	China	Oil
Lu22	China	Oil-Fiber Dual-Purpose
Lu23	China	Oil-Fiber Dual-Purpose
Lu24	China	Oil-Fiber Dual-Purpose
Lu25	China	Oil
Lu26	China	Oil-Fiber Dual-Purpose
Lu27	China	Oil
Lu28	China	Oil
Lu29	China	Oil-Fiber Dual-Purpose
Lu30	China	Oil-Fiber Dual-Purpose
Lu31	China	Oil-Fiber Dual-Purpose
Lu32	China	Oil-Fiber Dual-Purpose
Lu33	China	Oil-Fiber Dual-Purpose
Lu34	China	Oil-Fiber Dual-Purpose
Lu35	China	Fiber
Lu36	China	Fiber
Lu37	China	Oil
Lu38	China	Fiber
Lu39	China	Oil-Fiber Dual-Purpose
Lu40	China	Oil-Fiber Dual-Purpose
Lu41	China	Oil-Fiber Dual-Purpose
Lu42	China	Oil-Fiber Dual-Purpose
Lu43	China	Oil-Fiber Dual-Purpose
Lu44	China	Oil-Fiber Dual-Purpose
Lu45	China	Oil-Fiber Dual-Purpose
Lu46	China	Oil
Lu47	China	Oil-Fiber Dual-Purpose
Lu48	China	Oil-Fiber Dual-Purpose
Lu49	China	Oil
Lu50	China	Oil
Lu51	China	Oil
Lu52	China	Oil
Lu53	China	Oil
Lu54	China	Oil
Lu55	China	Oil-Fiber Dual-Purpose
Lu56	China	Oil
Lu57	China	Oil
Lu58	China	Oil
Lu59	France	Oil
Lu60	France	Oil
Lu61	France	Oil
Lu62	France	Oil
Lu63	China	Fiber
Lu64	China	Fiber
Lu65	China	Fiber
Lu66	China	Fiber
Lu67	China	Fiber
Lu68	China	Fiber
Lu69	China	Fiber
Lu70	China	Fiber
Lu71	China	Fiber
Lu72	China	Oil
Lu73	Canada	Fiber
Lu74	France	Oil
Lu75	China	Fiber
Lu76	China	Fiber
Lu77	China	Oil
Lu78	Belgium	Oil-Fiber Dual-Purpose
Lu79	Russia	Fiber
Lu80	China	Oil
Lu81	China	Oil
Lu82	China	Oil
Lu83	China	Oil
Lu84	China	Oil
Lu85	France	Oil
Lu86	France	Oil
Lu87	France	Oil
Lu88	France	Oil
Lu89	France	Oil
Lu90	France	Oil
Lu91	China	Oil-Fiber Dual-Purpose
Lu92	Russia	Fiber
Lu94	Russia	Fiber
Lu95	Russia	Fiber
Lu96	Russia	Oil-Fiber Dual-Purpose
Lu97	Russia	Oil-Fiber Dual-Purpose
Lu98	Russia	Oil-Fiber Dual-Purpose
Lu99	China	Oil-Fiber Dual-Purpose
Lu100	Russia	Fiber
Lu101	Russia	Fiber
Lu102	Russia	Fiber
Lu103	China	Oil
Lu104	China	Oil-Fiber Dual-Purpose
Lu105	China	Oil-Fiber Dual-Purpose
Lu106	Russia	Fiber
Lu107	Poland	Oil
Lu108	Russia	Oil
Lu110	Ukraine	Oil
Lu111	Poland	Oil-Fiber Dual-Purpose
Lu112	Russia	Fiber
Lu113	Russia	Fiber
Lu114	Russia	Fiber
Lu116	Ukraine	Oil-Fiber Dual-Purpose
Lu117	Poland	Fiber
Lu118	Netherlands	Fiber
Lu119	Russia	Oil-Fiber Dual-Purpose
Lu120	Russia	Fiber
Lu121	France	Fiber
Lu122	Russia	Fiber
Lu123	Russia	Fiber
Lu124	Ukraine	Oil
Lu125	France	Fiber
Lu126	China	Fiber
Lu127	Russia	Fiber
Lu128	Netherlands	Oil
Lu129	Poland	Oil-Fiber Dual-Purpose
Lu130	Ukraine	Oil
Lu131	France	Fiber
Lu132	Russia	Fiber
Lu133	Poland	Fiber
Lu134	Poland	Fiber
Lu135	Russia	Oil-Fiber Dual-Purpose
Lu136	France	Fiber
Lu137	Russia	Oil
Lu138	Poland	Fiber
Lu139	Russia	Oil-Fiber Dual-Purpose
Lu140	France	Oil
Lu141	Ukraine	Oil-Fiber Dual-Purpose
Lu142	Russia	Fiber
Lu143	Russia	Oil-Fiber Dual-Purpose
Lu144	Russia	Fiber
Lu145	China	Oil
Lu146	Russia	Fiber
Lu147	Canada	Fiber
Lu148	Ukraine	Fiber
Lu149	USA	Oil
Lu150	Canada	Fiber
Lu151	Poland	Fiber
Lu152	France	Fiber
Lu153	Poland	Oil
Lu154	Poland	Oil-Fiber Dual-Purpose
Lu155	China	Oil-Fiber Dual-Purpose
Lu156	China	Oil
Lu157	China	Oil-Fiber Dual-Purpose
Lu158	China	Oil-Fiber Dual-Purpose
Lu159	China	Oil
Lu160	China	Oil
Lu161	China	Oil
Lu162	China	Fiber
Lu163	China	Oil-Fiber Dual-Purpose
Lu164	China	Oil-Fiber Dual-Purpose
Lu165	China	Oil
Lu166	China	Oil-Fiber Dual-Purpose
Lu167	China	Oil-Fiber Dual-Purpose
Lu168	China	Oil-Fiber Dual-Purpose
Lu169	China	Oil
Lu170	China	Fiber
Lu171	China	Oil-Fiber Dual-Purpose
Lu172	China	Oil
Lu173	China	Oil-Fiber Dual-Purpose
Lu174	Russia	Fiber
Lu175	China	Oil-Fiber Dual-Purpose
Lu176	China	Oil-Fiber Dual-Purpose
Lu177	China	Oil-Fiber Dual-Purpose
Lu178	China	Oil-Fiber Dual-Purpose
Lu179	China	Oil-Fiber Dual-Purpose
Lu180	China	Oil-Fiber Dual-Purpose
Lu181	China	Oil-Fiber Dual-Purpose
Lu182	China	Oil
Lu183	China	Oil-Fiber Dual-Purpose
Lu184	China	Oil
Lu185	China	Oil
Lu186	China	Oil-Fiber Dual-Purpose
Lu187	China	Oil
Lu188	China	Oil
Lu189	China	Oil-Fiber Dual-Purpose
Lu190	China	Oil
Lu191	China	Oil-Fiber Dual-Purpose
Lu193	China	Oil-Fiber Dual-Purpose
Lu194	Canada	Fiber
Lu195	Canada	Fiber
Lu196	China	Oil-Fiber Dual-Purpose
Lu197	Canada	Fiber
Lu198	Canada	Fiber
Lu199	China	Oil
Lu200	Russia	Oil
Lu201	Russia	Oil
Lu202	China	Fiber
Lu203	Russia	Oil
Lu204	France	Oil
Lu205	China	Oil
Lu206	Russia	Oil
Lu207	Poland	Fiber
Lu208	China	Oil-Fiber Dual-Purpose
Lu209	China	Oil-Fiber Dual-Purpose
Lu210	China	Oil-Fiber Dual-Purpose
Lu211	China	Oil
Lu212	China	Oil
Lu213	China	Oil
Lu214	China	Oil-Fiber Dual-Purpose
Lu215	China	Oil
Lu216	China	Oil
Lu218	China	Oil-Fiber Dual-Purpose
Lu219	China	Oil
Lu220	China	Oil-Fiber Dual-Purpose
Lu221	China	Oil
Lu222	China	Oil-Fiber Dual-Purpose
Lu224	China	Oil-Fiber Dual-Purpose
Lu225	China	Oil-Fiber Dual-Purpose
Lu226	China	Oil
Lu227	China	Oil-Fiber Dual-Purpose
Lu228	China	Oil
Lu230	China	Fiber
Lu231	China	Fiber
